# Supplementary material for: A Common CDH13 Variant Is Associated with Low Agreeableness and Neural Responses to Working Memory Tasks in ADHD
Source: Genes (Basel). 2021 Aug 29;12(9):1356. doi: 10.3390/genes12091356 (PMC8471784; doi:10.3390/genes12091356)
Supplement: Supplementary file 1 [file genes-12-01356-s001.zip]

Archive with 1 entries (1 files):
- genes-1342318-supplementary.pdf
